# Supplementary material for: Advancing the Landscape of Clinical Actionability in Von Hippel–Lindau Syndrome: An Evidence-Based Framework from the INT2GRATE Oncology Consortium
Source: Cancers (Basel). 2025 Jun 27;17(13):2173. doi: 10.3390/cancers17132173 (PMC12248699; doi:10.3390/cancers17132173)
Supplement: Supplementary file 1 [file cancers-17-02173-s001.zip › Supplementary Tables.xlsx]

## Sheet: Supplementary Table S1
	Supplementary Table S1- INT²GRATE Variant Evidence Framework (VEF) for VHL Syndrome
	Germline Variant Data		Clinical Genetics Data	Tumor Information Data	Somatic Genetics Data	INT²GRATE ID Codes	INT²GRATE Comment
	Heterozygous Germline VHL Variant	Additional germline variants related to VHL differential conditions❖	Personal and family history of VHL§	Tumor type and number	Somatic Inactivating VHL Variant
	Yes	No	Personal history of VHL	≥2 VHL Component Tumors -No Renal Cell Carcinoma	Not applicable	I-I	The combination of the personal history of VHL and the presence of ≥2 non-RCC VHL component tumors supports the likely relevance of this germline variant to VHL syndrome. Correlation with clinical findings and other studies is advised.
	Yes	No	Personal history of VHL	≥2 VHL Component Tumors - One Renal Cell Carcinoma	Monoallelic Somatic Inactivating Variant in VHL Gene (or NA)	I-II	The combination of the personal history of VHL and the presence of ≥2 VHL component tumors, including one RCC with or without the presence of a somatic inactivating allele in the VHL gene locus, supports the likely relevance of this germline variant to VHL syndrome. Correlation with clinical findings and other studies is advised.
	Yes	No	Personal and family history of VHL	Only 1 VHL Component Tumor; Renal Cell Carcinoma	Monoallelic Somatic Inactivating Variant in VHL Gene	I-III	The combination of personal and family history of VHL, the presence of an RCC component tumor, and the presence of a somatic inactivating allele in the VHL gene locus supports the likely relevance of this germline variant to VHL syndrome. Correlation with clinical findings and other studies is advised.
	Yes	No	Personal and family history of VHL	Only 1 VHL Component Tumor; Except Renal Cell Carcinoma	Not applicable	I-IV	The combination of personal and family history of VHL and the presence of a VHL component tumor other than RCC supports the likely relevance of this germline variant to VHL syndrome. Correlation with clinical findings and other studies is advised.
	Yes	No	Personal history of VHL	≥2 VHL Component Tumors - One Renal Cell Carcinoma	Biallelic Somatic Inactivating Variants in VHL Gene	II-I	The combination of personal history of VHL, absence of family history of VHL, presence of ≥2 VHL component tumors including one RCC, and presence of a biallelic somatic inactivating allele in the VHL gene locus may indicate either the possible relevance of this germline variant to VHL syndrome, or presence of a sporadic RCC in the proband. Without additional evidence, the significance of this ger…
	Yes	No	Personal and family history of VHL	Only 1 VHL Component Tumor; Renal Cell Carcinoma	Biallelic Somatic Inactivating Variants in VHL Gene	II-II	The combination of personal and family history of VHL, the presence of only one RCC component tumor, and the presence of a biallelic somatic inactivating allele in the VHL gene locus may indicate either the possible relevance of this germline variant to VHL syndrome or the presence of a sporadic RCC in the proband. Without additional evidence, the significance of this germline variant in relation…
	Yes	No	Personal history of VHL	Only 1 VHL Component Tumor; Renal Cell Carcinoma	Monoallelic Somatic Inactivating Variant in VHL Gene	II-III	INT²GRATE requires the presence of family history information for the assessment of this variant, as RCC may present a sporadic tumor. Clinical evaluation of family members could be considered for the assessment of this variant. Without additional evidence, the significance of this germline variant in relation to VHL syndrome is uncertain.
	Yes	No	Personal history of VHL	Only 1 VHL Component Tumor; Except Renal Cell Carcinoma	Not applicable	II-IV	INT²GRATE requires the presence of VHL family history information for the assessment of this variant, as the component tumor may be sporadic. Clinical evaluation of family members could be considered for the assessment of this variant. Without additional evidence, the significance of this germline variant in relation to VHL syndrome is uncertain.
	Yes	No	Personal history of VHL	≥2 VHL Component Tumors - Two Renal Cell Carcinoma	Not applicable	II-V	INT²GRATE requires the presence of VHL family history information for the assessment of this variant, as bilateral RCC tumors may be sporadic. Clinical evaluation of family members, review of the tumor pathology, age of RCC onset, and other clinical findings could be considered for the assessment of this variant. Without additional evidence, the significance of this germline variant in relation t…
	Yes	No	Family history of VHL	No Tumor	Not applicable	II-VI	The presence of a family history of VHL diagnosis in the absence of a personal history of VHL features and VHL component tumors may be due to age-related penetrance of the germline VHL allele. Evaluation of the proband's age should be considered for the assessment of this variant.
	Yes	No	Personal history of VHL	Only 1 VHL Component Tumor; Except Renal Cell Carcinoma	Not applicable	II-VII	The combination of the presence of only one VHL component tumor other than RCC and a negative family history of VHL may be due to age-related penetrance of the germline VHL allele. Alternatively, the tumor may be sporadic. Correlation with clinical findings and other studies is advised.
	Yes	No	Personal history of VHL	Only 1 VHL Component Tumor; Renal Cell Carcinoma	Biallelic Somatic Inactivating Variants in VHL Gene	III-I	The combination of the negative family history of VHL, the presence of only one RCC tumor in the absence of other VHL features, and biallelic somatic inactivating variants in VHL does not support the involvement of this germline variant in VHL syndrome. The RCC tumor may be sporadic. Correlation with clinical findings and other studies is advised.
	Yes	Any	Negative personal and family history of VHL	No VHL tumor	Not applicable	III-II	The combination of the negative personal and family history of VHL and the presence of only non-VHL component tumor(s) does not support the involvement of this germline variant in VHL syndrome.
	Yes	Any	Negative personal and family history of VHL	No Tumor	Not applicable	III-III	The combination of the negative personal and family history of VHL and the absence of tumor(s) does not support the involvement of this germline variant in VHL syndrome.
	Yes	No	Personal history of VHL	Only 1 VHL Component Tumor; Renal Cell Carcinoma	Not available	IV-I	INT²GRATE requires family history information and the somatic genetic status of the VHL gene for the assessment of RCC. Clinical evaluation of family members and review of the somatic genetic data in the VHL gene and the 3p region could be considered for the assessment of this variant.
	Yes	Yes	Personal history of VHL	Any	Any	IV-II	In the presence of personal features of VHL, INT²GRATE requires the absence of any additional germline findings in genes associated with VHL differential disorders. Correlation with clinical findings and other studies is advised.
	No (biallelic*)	Any	Any	Any	Any	IV-III	INT²GRATE requires the presence of a heterozygous germline VHL variant. The presence of biallelic VHL variants may indicate the VHL-allelic disorder of congenital erythrocytosis type 2. Correlation with clinical findings and other studies is advised.
	❖MAX (paraganglioma and pheochromocytoma), RET (paraganglioma and pheochromocytoma), SDHA (paraganglioma and pheochromocytoma), SDHAF2 (paraganglioma and pheochromocytoma), SDHB (paraganglioma, pheochromocytoma, clear cell renal cell carcinoma), SDHC (paraganglioma and pheochromocytoma), SDHD (paraganglioma, pheochromocytoma, clear cell renal cell carcinoma), TMEM127 (paraganglioma, pheochromocyt…
	§ Personal history of VHL defined as Retinal Hemangioblastoma, CNS Hemangioblastoma, Renal Cell Carcinoma, Pheochromocytoma, Pancreatic Neuroendocrine Tumor, Endolymphatic Sac Tumor, Paraganglioma, Multiple Kidney Cysts, Multiple Pancreatic Cysts, Epididymal and Broad Ligament Cysts
	* Biallelic VHL variants are associated with autosomal recessive congenital erythrocytosis type 2

## Sheet: Supplementary Table S2
	Supplementary Table S2- VHL-differential conditions and associated genes in the INT²GRATE | Variant Evidence Framework.
	Genes	VHL-differential conditions and overlaping tumors
	MAX	Paraganglioma, Pheochromocytoma
	RET	Paraganglioma, Pheochromocytoma
	SDHA	Hereditary paraganglioma-pheochromocytoma syndromes
	SDHAF2	Hereditary paraganglioma-pheochromocytoma syndromes
	SDHB	Hereditary paraganglioma-pheochromocytoma syndromes, clear cell renal cell carcinoma
	SDHC	Hereditary paraganglioma-pheochromocytoma syndromes
	SDHD	Hereditary paraganglioma-pheochromocytoma syndromes, clear cell renal cell carcinoma
	TMEM127	Hereditary paraganglioma-pheochromocytoma syndromes, clear cell renal cell carcinoma
	NF1	Pheochromocytoma
	FH	FH tumor predisposition syndrome, renal cell carcinoma
	FLCN	Birt-Hogg-Dubé (BHD) syndrome, renal cell carcinoma
	MET	Hereditary papillary renal cell carcinoma
	BAP1	BAP1 tumor predisposition syndrome, renal cell carcinoma

## Sheet: Supplementary Table S3
	Supplmentary Table S3: Distribution and prevalence of non-VHL tumors in patients with germline VHL variant in the INT²GRATE | VHL Program.
	Non-VHL Tumor Type	Prevalence of non-VHL Tumors (%)	Females (%)	Males (%)	Mean Age	Patients with Family History of VHL
	Breast Cancer	35 (27.1%)	35 (27.1%)	0 (0%)	57.8	0
	Ovarian Cancer	4 (3.1%)	4 (3.1%)	0 (0%)	45.5	0
	Pancreatic Cancer	4 (3.1%)	2 (1.6%)	2 (1.6%)	66	0
	Colorectal Cancer	4 (3.1%)	2 (1.6%)	2 (1.6%)	51.7	0
	Ductal Carcinoma in Situ	4 (3.1%)	4 (3.1%)	0 (0%)	51.25	0
	Prostate Cancer	11 (8.5%)	0 (0%)	11 (8.5%)	59.4	0
	Cervical Cancer	3 (2.3%)	3 (2.3%)	0 (0%)	71.7	0
	Bladder Cancer	1 (0.8%)	1 (0.8%)	0 (0%)	86	0
	Myelodysplastic Syndrome	1 (0.8%)	1 (0.8%)	0 (0%)	75	0
	Non-Hodgkin Lymphoma	1 (0.8%)	0 (0%)	1 (0.8%)	58	0
	Thyroid Cancer	1 (0.8%)	1 (0.8%)	0 (0%)	25	0
	Ureter Cancer	1 (0.8%)	1 (0.8%)	0 (0%)	78	0
	Uterine Cancer	1 (0.8%)	1 (0.8%)	0 (0%)	78	0
	Wilms Tumor	1 (0.8%)	1 (0.8%)	0 (0%)	7	0
	Carcinoma of Unknown Primary	1 (0.8%)	0 (0%)	1 (0.8%)	71	0
	Endometrial Cancer	1 (0.8%)	1 (0.8%)	0 (0%)	32	0
	Esophagogastric Carcinoma	1 (0.8%)	1 (0.8%)	0 (0%)	37	0
	Leiomyomas	1 (0.8%)	1 (0.8%)	0 (0%)	55	0
	Glioma	1 (0.8%)	1 (0.8%)	0 (0%)	67	0
	Lung Cancer	1 (0.8%)	0 (0%)	1 (0.8%)	49	0
	Patients without Tumor and Cancer Diagnosis	24 (18.6%)	16 (12.4%)	8 (6.2%)	48.4	1 (Mother with VHL)

## Sheet: Supplementary Table S5
	Supplementary Table S5- INT²GRATE Negative III-II variants in the VHL gene.

## Sheet: Supplementary Table S7
	Supplementary Table S7- Germline VHL variants in the INT²GRATE Neutral category.
	Subject ID	Age	Sex	Germline Gene	Germline cDNA	Germline Protein	ACMG	Additional Germline Variants in VHL-Associated Genes ❖	Personal history of VHL Tumors or VHL Features	Family History of VHL	Only 1 VHL Component Tumor; Renal Cell Carcinoma	Only 1 VHL Component Tumor; Except Renal Cell Carcinoma	≥2 VHL Component Tumors -No Renal Cell Carcinoma	≥2 VHL Component Tumors - one Renal Cell Carcinoma	≥2 VHL Component Tumors - two Renal Cell Carcinoma	≥1 non-VHL Tumor(s)	Monoallelic Somatic Inactivating Variant or Deletion in VHL Gene	Biallelic Somatic Inactivating Variants and/or Deletions in VHL Gene	INT2GRATE Code
	21	14	F	VHL	c.208G>A	p.Glu70Lys	LP	No	No	Yes, Mother with VHL	No	No	No	No	No	*	*	*	II-VI
	22	77	F	VHL	c.345C>A	p.His115Gln	LP	No	Yes	No	No	Yes, Hemangioblastoma	No	No	No	*	*	*	II-VII
	23	30	F	VHL	c.532C>G	p.Leu178Val	VUS	No	Yes	No	No	Yes, Paraganglioma	No	No	No	*	*	*	II-VII
	❖MAX, RET, SDHA, SDHAF2, SDHB, SDHC, SDHD, TMEM127, MEN2, NF1, FH, FLCN, MET, BAP1

## Sheet: Supplementary Table S8
	Supplementary Table S8- Germline VHL variants in the cryptic exon E1’ and associated Iin the INT²GRATE category.
	Subject ID	Age	Sex	Germline Gene	Germline cDNA	Germline Protein	ACMG classification reported by the laboratory	INT2GARTE Category	INT2GARTE Code
	32	63	F	VHL	c.340+705G>A	N/A	VUS	INT2GRATE Negative	III-II
	36	81	F	VHL	c.340+578C>T	N/A	VUS	INT2GRATE Negative	III-II
	50	53	F	VHL	c.340+592G>A	N/A	VUS	INT2GRATE Negative	III-II
	52	56	M	VHL	c.340+694_340+711dup	N/A	LP*	INT2GRATE Negative	III-II
	53	75	M	VHL	c.340+709G>T	N/A	VUS	INT2GRATE Negative	III-II
	54	61	F	VHL	c.340+578C>T	N/A	VUS	INT2GRATE Negative	III-II
	55	81	F	VHL	c.340+578C>T	N/A	VUS	INT2GRATE Negative	III-II
	56	49	M	VHL	c.340+710T>G	N/A	VUS	INT2GRATE Negative	III-II
	60	52	F	VHL	c.340+705G>A	N/A	VUS	INT2GRATE Negative	III-II
	61	72	M	VHL	c.340+694_340+711dup	N/A	LP*	INT2GRATE Negative	III-II
	62	70	M	VHL	c.340+691C>G	N/A	B/LB	INT2GRATE Negative	III-II
	63	75	F	VHL	c.340+694_340+711dup	N/A	LP*	INT2GRATE Negative	III-II
	64	54	M	VHL	c.340+687G>A	N/A	VUS	INT2GRATE Negative	III-II
	66	72	F	VHL	c.340+753G>A	N/A	VUS	INT2GRATE Negative	III-II
	68	67	M	VHL	c.340+742G>T	N/A	B/LB	INT2GRATE Negative	III-II
	69	49	F	VHL	c.340+694A>G	N/A	VUS	INT2GRATE Negative	III-II
	71	50	F	VHL	c.340+742G>T	N/A	B/LB	INT2GRATE Negative	III-II
	76	78	F	VHL	c.340+745A>T	N/A	B/LB	INT2GRATE Negative	III-II
	78	55	F	VHL	c.340+663C>T	N/A	VUS	INT2GRATE Negative	III-II
	79	47	F	VHL	c.340+691C>G	N/A	B/LB	INT2GRATE Negative	III-II
	92	55	F	VHL	c.340+691C>G	N/A	LB	INT2GRATE Negative	III-II
	103	54	F	VHL	c.340+648T>C	N/A	B	INT2GRATE Negative	III-II
	105	65	F	VHL	c.340+578C>T	N/A	VUS	INT2GRATE Negative	III-III
	108	63	F	VHL	c.340+770T>C	N/A	LP*	INT2GRATE Negative	III-III
	109	41	M	VHL	c.340+578C>T	N/A	VUS	INT2GRATE Negative	III-III
	111	53	F	VHL	c.340+578C>T	N/A	VUS	INT2GRATE Negative	III-III
	112	42	F	VHL	c.340+634C>T	N/A	VUS	INT2GRATE Negative	III-III
	113	42	F	VHL	c.340+646A>T	N/A	VUS	INT2GRATE Negative	III-III
	114	48	F	VHL	c.340+742G>T	N/A	B/LB	INT2GRATE Negative	III-III
	116	43	F	VHL	c.340+616C>T	N/A	VUS	INT2GRATE Negative	III-III
	119	37	M	VHL	c.340+694_340+711dup	N/A	LP*	INT2GRATE Negative	III-III
	126	42	M	VHL	c.340+705G>A	N/A	VUS	INT2GRATE Negative	III-III
	128	44	M	VHL	c.340+578C>T	N/A	VUS	INT2GRATE Negative	III-III
	The INT²GRATE Codes denote the specific scenario in the INT²GRATE Negative analysis. The ACMG column shows the classification of variants as assigned by the reporting laboratory. P*/LP*: pathogenic/likely pathogenic related to congenital erythrocytosis type 2 (ECYT 2); VUS: variant of uncertain significance; B/LB: Benign/likely benign.

## Sheet: Supplementary Table S9
	Supplementary Table S9- Somatic VHL allelic tumors in the INT²GRATE study.
	Somatic VHL-Allelic Tumors	Number
	Clear cell renal cell carcinoma	75
	Pancreatic neuroendocrine tumor	6
	Paraganglioma	2*
	Brain hemangioblastoma	0
	Spinal hemangioblastoma	0
	Retinal hemangioblastoma	0
	Retinal angioma	0
	Multiple and bilateral renal cysts	0
	Pheochromocytoma	0
	Pancreatic cysts	0
	Endolymphatic sac tumors	0
	* The paraganglioma tumors were SDH-deficient and therefore excluded from the list of VHL-allelic tumors.
